# Supplementary material for: Extraction and Separation of Active Ingredients in Schisandra chinensis (Turcz.) Baill and the Study of their Antifungal Effects
Source: PLoS One. 2016 May 6;11(5):e0154731. doi: 10.1371/journal.pone.0154731 (PMC4859564; doi:10.1371/journal.pone.0154731)
Supplement: S1 Table — (XLSX) [file pone.0154731.s001.xlsx]

## Sheet: Sheet1
			S1 Table. Genetic sequences of primers involved in the article.
			Primer	Base sequence (5' to 3')	The number of bases
			actin-F1	5'-CTGAACCCAAAGGCTAATCG-3'	26
			actin-R1	5'- ACTGGCGTAGAGGGAAAGAA-3'	27
			MdPR4-F	5' - ATACCACCTCTACAATCCACA-3'	29
			MdPR4-R	5'-GTCCAAGTCCAATCCTCC-3'	24
			MdPAL1-F	5'-TTGACGCACAAGTTGAAGCA-3'	26
			MdPAL1-R	5'-CCACTGAGGTGATGTTCGGA-3'	26
			MdPPO-F	5'-CCTACTCACAAAGCCCAAGC-3'	26
			MdPPO-R	5'-CCTCCAAGACCAAGAAGCAC-3'	26
			MdAFS1-F	5'-GTTCAGGCCCAACTCCAAAAA-3'	27
			MdAFS1-R	5'-AGGCTCGAATGCTACTCCCACAG-3'	29
